# Supplementary material for: Growth and Structural Characterization of h-LuMnO3 Thin Films Deposited by Direct MOCVD
Source: Materials (Basel). 2023 Dec 30;17(1):211. doi: 10.3390/ma17010211 (PMC10780143; doi:10.3390/ma17010211)
Supplement: Supplementary file 1 [file materials-17-00211-s001.zip]

Archive with 1 entries (1 files):
- materials-2770564-supplementary.pdf
